# Supplementary material for: Incidence of renal cell carcinoma after solid organ transplantation: a systematic review and meta-analysis
Source: BMC Urol. 2024 Jan 6;24:11. doi: 10.1186/s12894-023-01389-1 (PMC10771683; doi:10.1186/s12894-023-01389-1)
Supplement: Supplementary file 1 — Supplementary Material 1: Table S1 Search strategies [file 12894_2023_1389_MOESM1_ESM.xls]

## Sheet: Liver
id	Study	Year	SIR	lci	uci	lnsir	lnl	lnu	es	Region	Research type	system	size
1	Friman TK	2022	3.2	1.3	6.6	1.16315	0.262364	1.88707	0.414466	Europe	Retrospective study	0	1078	12247	6	Heo J(b)	2017	3.75	0.95	10.21	South Korea	Retrospective study	Male
3	Yeh CC	2020	1.2	0.2	8.2	0.182322	-1.60944	2.10413	0.94734	Asia	Retrospective study	1	2127	42837	10	Schrem H(b)	2013	3.48	1.3	7.6	Germany	Retrospective study	Male
5	O'Neill JP	2019	2.26	0.25	8.15	0.815365	-1.38629	2.09802	0.888855	Europe	Retrospective study	0	562			Schrem H(c)	2013	1.09	0.03	6.1	Germany	Retrospective study	Female
6	Heo J	2017	4.29	1.09	11.66	1.45629	0.0861777	2.45616	0.604588	Asia	Retrospective study	1	2462
7	Kaneko J	2013	6.4	1.6	25.4	1.8563	0.470004	3.23475	0.705292	Asia	Cohort study	1	360
8	Krynitz B	2013	1.9	0.2	6.9	0.641854	-1.60944	1.93152	0.903306	Europe	Cohort study	0	1221
10	Schrem H	2013	2.65	1.1	5.2	0.97456	0.0953102	1.64866	0.396262	Europe	Retrospective study	0	2000
12	Engels EA	2011	1.8	1.4	2.29	0.587787	0.336472	0.828552	0.125531	Asia	Retrospective study	1	37888	46117
13	Collett D	2010	1.8	0.8	3.6	0.587787	-0.223144	1.28093	0.383693	Europe	Cohort study	0	6846	11001
14	Aberg F	2008	4.17	0.5	15.1	1.42792	-0.693147	2.71469	0.869347	Europe	Cohort study	0	540
15	Jiang Y	2008	3.1	0.8	7.9	1.1314	-0.223144	2.06686	0.584185	North America	Cohort study	2	2034
													57118

## Sheet: Kidney
id	Study	Year	SIR	lci	uci	lnsir	lnl	lnu	es	Region	Research type	system	size
1	Friman TK	2022	8.2	6.6	10.1	2.10413	1.88707	2.31254	0.108537	Europe	Retrospective study	0	4514	120887	48726
2	Leon-Rodriguez E	2020	20	9.2	37.9	2.99573	2.2192	3.63495	0.36116	North America	Retrospective study	2	1404		12559
3	Yeh CC	2020	37.913	30.4	45.8	3.63529	3.41444	3.82428	0.104551	Asia	Retrospective study	1	5038		112587
4	Lengwiler E	2019	22.26	11.84	38.07	3.10279	2.47148	3.63943	0.297945	Europe	Cohort study	0	1557	52985
5	O'Neill JP	2019	3.12	1.55	5.57	1.13783	0.438255	1.7174	0.326311	Europe	Retrospective study	0	2382
8	Krynitz B	2013	6.2	4.8	7.9	1.82455	1.56862	2.06686	0.127104	Europe	Cohort study	0	7952
9	Piselli P	2013	4.9	3.4	6.8	1.58924	1.22378	1.91692	0.176823	Europe	Cohort study	0	7217
11	Cheung CY	2012	12.5	8.51	18.36	2.52573	2.14124	2.91017	0.196156	Asia	Retrospective study	1	4895
12	Engels EA	2011	6.66	6.12	7.23	1.89612	1.81156	1.97824	0.0425196	Asia	Retrospective study	1	102654
13	Collett D	2010	7.9	6.7	9.3	2.06686	1.90211	2.23001	0.0836497	Europe	Cohort study	0	25104
16	Villeneuve PJ	2007	7.3	5.7	9.2	1.98787	1.74047	2.2192	0.122127	North America	Cohort study	2	11155
													173872

## Sheet: Heart
id	Study	Year	SIR	lci	uci	lnsir	lnl	lnu	es	Region	Research type	system	size
1	Friman TK	2022	7	3.5	12.6	1.94591	1.25276	2.5337	0.326769	Europe	Retrospective study	0	599	5434
3	Yeh CC	2020	2.1	0.3	15.2	0.741937	-1.20397	2.7213	1.00134	Asia	Retrospective study	1	687	18668
5	O'Neill JP	2019	7.84	2.11	20.08	2.05924	0.746688	2.99972	0.574754	Europe	Retrospective study	0	214	19481
8	Krynitz B	2013	1.1	0.01	6.2	0.0953102	-4.60517	1.82455	1.64023	Europe	Cohort study	0	1012	4621
12	Engels EA	2011	2.9	2.32	3.59	1.06471	0.841567	1.27815	0.111374	Asia	Retrospective study	1	17981
13	Collett D	2010	4.4	2.5	7	1.4816	0.916291	1.94591	0.262658	Europe	Cohort study	0	3609
													24102

## Sheet: Lung
id	Study	Year	SIR	lci	uci	lnsir	lnl	lnu	es	Region	Research type	Gender	size
1	Friman TK	2022	5.8	0.7	20.9	1.75786	-0.356675	3.03975	0.868651	Europe	Retrospective study	All	280
12	Engels EA	2011	1.49	0.64	2.94	0.398776	-0.446287	1.07841	0.389948	Asia	Retrospective study	All	7013
13	Collett D	2010	2.5	0.3	9	0.916291	-1.20397	2.19722	0.869871	Europe	Cohort study	All	2058
													9351
